# Supplementary material for: Continuous presence of genetically diverse rustrela virus lineages in yellow-necked field mouse reservoir populations in northeastern Germany
Source: Virus Evol. 2023 Jul 28;9(2):vead048. doi: 10.1093/ve/vead048 (PMC10516363; doi:10.1093/ve/vead048)
Supplement: vead048_Supp [file vead048_supp.zip]

Archive with 1 entries (1 files):
- Nippert_Rustrela virus Supplement_endfinal_corrected_2023 (1).pdf
